# Supplementary material for: Probiotic Supplementation Improves Lipid Metabolism Disorders and Immune Suppression Induced by High-Fat Diets in Coilia nasus Liver
Source: Biology (Basel). 2025 Apr 7;14(4):381. doi: 10.3390/biology14040381 (PMC12024547; doi:10.3390/biology14040381)
Supplement: Supplementary file 1 [file biology-14-00381-s001.zip]

Archive with 1 entries (1 files):
- biology-3559549-supplementary.pdf
